# Supplementary material for: Highly Stable Thin Films Based on Novel Hybrid 1D (PRSH)PbX3 Pseudo-Perovskites
Source: Nanomaterials (Basel). 2021 Oct 19;11(10):2765. doi: 10.3390/nano11102765 (PMC8539398; doi:10.3390/nano11102765)
Supplement: Supplementary file 1 [file nanomaterials-11-02765-s001.zip]

Archive with 1 entries (1 files):
- nanomaterials-1381140-SI.pdf
